# Supplementary material for: Computational cloning of drug target genes of a parasitic nematode, Oesophagostomum dentatum
Source: BMC Genet. 2013 Jun 18;14:55. doi: 10.1186/1471-2156-14-55 (PMC3689052; doi:10.1186/1471-2156-14-55)
Supplement: Additional file 1 — Java-script code to read BLAST output and collect contigs that pass identity thresholds from a contig source file. Description of data: Java-script code to read BLAST output. [file 1471-2156-14-55-S1.txt]

import java.io.*;
import java.util.*;

public class BLAST_Outfmt6_Subject_ Lookup
{
	/** Gathers contigs from source files that represent the genes of interest based on BLAST analysis
	 * Length of match and identity are adjustable in getSeqs method, e value is set by BLAST
	 * 
	 * @param args[0] the file name containing the BLAST output in format 6
	 * @param args[1] the file containing the source contigs
	 * @param args[2] the desired output file name
	 */
	public static void main(String[] args) throws IOException, FileNotFoundException
	{
		//Get file names from command line
		String seqFileName = args[0];
		String srcFileName = args[1]; 
		String outFileName = args[2];

		File seqFile = new File(seqFileName);	//file containing the BLAST output
		File srcFile = new File(srcFileName);	//file containing original contigs
		
		String[][] output = getSeqNames(seqFile);	//get list of contigs from BLAST that meet criteria
		System.out.print("Got the sequence names!\r\n");
		output = getSeqs(output,srcFile);	//search original contigs file to associate contigs with names
		System.out.print("Got the original sequences!\r\n");
		System.out.print("Printing.  Almost done... ");
	        
		File myFileOut = new File(outFileName);		//output file
		if(!(myFileOut.exists()))					//Make sure file exists
		{myFileOut.createNewFile();}
		FileWriter out = new FileWriter(myFileOut);	//Open an output stream for the file specified
	        
		for(int g = 0;g < output.length;g++)	//print output array in FASTA format
		{out.write(">"+output[g][0]+"\r\n"+output[g][1]+"\r\n");}
		out.close();					//close output file
		System.out.print("Done!\r\n");
	}
	
	/* Collects contig sequences that match names gathered in previous method
	 * 
	 * returns array of names and sequences
	 * 
	 * @param outP 2d string array for contig names and sequences
	 * @param srcFileP contig source file
	 */
	private static String[][] getSeqs(String[][] outP, File srcFileP)throws FileNotFoundException
	{
		Scanner srcFileIn = new Scanner(srcFileP); //file reader for original contig file
		int numFound = 0, last = 0, numAdded =0;
		String check = "", seq = "";
		while(srcFileIn.hasNext() && numFound <= outP.length)
		{
			check = srcFileIn.nextLine();		//grab next line
		       	if(check.contains(">"))				//if line is a sequence name
		       	{
		       		if(numAdded < numFound) //place current sequence to next location  
	        		{
	        			outP[1][1] = seq;
		       			numAdded++;
		        	}
		        	seq = "";	//clear sequence
				for(int i = 0;i < outP.length;i++)	//scan output array to see if matches contig target 
	        		{
				
					if(outP[i][0].equals(check.substring(1)))	//if names match, grab sequence
		        		{
		        			numFound++;	//found a new sequence
						System.out.print("I found "+numFound+" original sequences.\n");
		        			last = i;	//mark this location in the output array
		        		}
	        		}
		        }
			else //if not a sequence name continue building sequence length(source files are 60 char limit)
	        	{seq = seq + check.replace("\n", "");}	//remove newline character
        	}
		srcFileIn.close();
		return outP;
	}

	/* Pull names of sequences that have BLAST matches from input file
	 * 
	 * @param seqFileP BLAST output file, format 6
	 * return array of sequence names
	 */
	private static String[][] getSeqNames(File seqFileP) throws FileNotFoundException
	{
		Scanner seqFileIn = new Scanner(seqFileP);  //file reader for BLAST file
        	Boolean found = false;	//check to see if already found this sequence
		String[] check;		//temporary variables for holding lines from file
		String[][] out = new String[10][2];	//array for holding output data
		int seqLength, lengthEnd, regionLength;
		int curr = 0;
		while(seqFileIn.hasNext()) 				//reading file
		{
	        	check = seqFileIn.nextLine().split("\t");	//split line containing BLAST HSP
			if(Float.parseFloat(check[2]) < 60.0) //*****IDENTITY THRESHOLD*****
	    		{continue;}
			seqLength = check[1].indexOf("length_"); //*identify contig length
			lengthEnd = check[1].indexOf("_", seqLength+7);
			seqLength = Integer.parseInt(check[1].substring(seqLength+7, lengthEnd)); // end identify contig length*/
			regionLength = Integer.parseInt(check[3])* 3; //identify length of HSP match
			if(seqLength/2 > regionLength) //*****LENGTH OF MATCH THRESHOLD*****
	        	{continue;}
        		found = false;			//only grab each sequence name once
        		for(int i = 0;i < curr;i++) //scan to make sure not already found this sequence
		        {
		        	if(check[1].equals(out[i][0]))
		        	{
                 			found = true;
                 			break;
                 		}
		        }
                 	if(found) //skip contigs if already found
        		{continue;}
			if(curr >= out.length) //if array full
			{out = resizeArray(out,2*out.length,curr);}	//double array size
			out[curr][0] = check[1];	//write successfully blasted seq name to array
			curr++;	//increment counter
		}
		out = resizeArray(out,curr,curr);		//slim output array to exact size
		seqFileIn.close();
		System.out.print("There were "+curr+" unique contigs.\n");
		return out;
	}

	/* Resize a 2d String array
	 * 
	 * @param oligosP the output array
	 * @param max the size of the new array
	 * @param actual the size of the current array
	 * 
	 * return new sized array of sequence names
	 */
	private static String[][] resizeArray(String[][] oligosP,int max,int actual)
	{
		String[][]tempArray = new String[max][oligosP[0].length];	//create new array
		for(int i = 0;i < actual;i++)			//copy the old array
		{
			for(int j = 0;j < oligosP[0].length;j++)
			{tempArray[i][j] = oligosP[i][j];}
		}
		return tempArray;
	}
}
