# Supplementary material for: Computational cloning of drug target genes of a parasitic nematode, Oesophagostomum dentatum
Source: BMC Genet. 2013 Jun 18;14:55. doi: 10.1186/1471-2156-14-55 (PMC3689052; doi:10.1186/1471-2156-14-55)
Supplement: Additional file 2 — Java-script code that reads Bowtie alignment file and collects mapped and orphan reads from read source file. Description of data: Java-script code to read BOWTIE alignment file. [file 1471-2156-14-55-S2.txt]

import java.io.*;
import java.util.*;

public class Bowtie_pair_lookup
{
	/** Gathers all reads that map to a given "genome" from Bowtie output file	
	 * File should be produced by Bowtie using shuffled paired reads in unpaired format.
	 * This will keep reads in paired order, but map reads where only one end aligned
	 * 
	 * @param seqFileName is the alignment file produced by Bowtie
	 * @param srcFileName is original paired reads file (input for Bowtie)
	 * @param outFileName the desired output file name (no file extension)
	 */
	public static void main(String[] args) throws IOException, FileNotFoundException
	{
		//Get file names from command line
		String seqFileName = args[0];			//Bowtie alignment file
		String srcFileName = args[1];		//PE shuffled reads file
		String outFileName = args[2];		//output file name, exclude extension
        
		//Use designated file name
		File seqFile = new File(seqFileName);	//file containing seqs mapped by Bowtie (paired input, mapped unpaired)
		File srcFile = new File(srcFileName);	//original reads used as Bowtie input
		
		String[] names = getSeqNames(seqFile);	//get list of seqs mapped
		String[] seqs = new String[names.length], values = new String[names.length], pairNames = new String[names.length], pairSeqs = new String[names.length], pairValues = new String[names.length];	//build data arrays, will be same order as names
		System.out.print("I have the read names.\r\nThere were "+names.length+" reads mapped by Bowtie.\r\n");
		getSeqs(srcFile, names, seqs, values, pairNames, pairSeqs, pairValues); //search original reads file for seqs
		System.out.print("I got the pair sequences!\r\n");
		System.out.print("Printing.  Almost done");
		        
		//Make sure files exist and open for editing
		//Open an output stream for the File specified
		//FASTA
		File fastaOut = new File(outFileName+".fasta");
		if(!(fastaOut.exists()))
		{fastaOut.createNewFile();}	//make sure file is available to write
		FileWriter fasta = new FileWriter(fastaOut);
		
		//FASTQ
		File fastqOut = new File(outFileName+".fastq");
		if(!(fastqOut.exists()))
		{fastqOut.createNewFile();}	//make sure file is available to write
		FileWriter fastq = new FileWriter(fastqOut);
		for(int i = 0;i < names.length;i++)	//print reads
	  	{
			System.out.print(".");
	        	fasta.write(">"+names[i].substring(1)+"\r\n"+seqs[i]+"\r\n"); //print read
			fastq.write(names[i]+"\r\n"+seqs[i]+"\r\n"+"+"+names[i].substring(1)+"\r\n"+values[i]+"\r\n");	//print read
		        if(pairNames[i].equals("pair mapped"))	//if pair was mapped, next, otherwise print pair info		
		       	{continue;}
		       	else
		       	{
                        	fasta.write(">"+pairNames[i].substring(1)+"\r\n"+pairSeqs[i]+"\r\n");
				fastq.write(pairNames[i]+"\r\n"+pairSeqs[i]+"\r\n"+"+"+pairNames[i].substring(1)+"\r\n"+pairValues[i]+"\r\n");
		        }
	    	}
		fasta.close();
		fastq.close();
		System.out.print("Done!\r\n");
	}
	
	/** Collect names of sequences from input file
	 * 
	 * @param seqFileP file containing shuffled paired end reads
	 * returns array of sequence names
	 */
	private static String[] getSeqNames(File seqFileP) throws FileNotFoundException
	{
		Scanner seqFileIn = new Scanner(seqFileP);  //file reader
		String check = "";	//temporary variable for holding lines from file
		int set = 0, curr = 0;	//counters for position and number reads
		String[] names = new String[10];	//array for holding output data (read names)
		while(seqFileIn.hasNext())	//go through file
		{
			set++;	//keeps track of position in entry
			check = seqFileIn.nextLine();	//read file
			if(set == 1)	//first line is name, 2 is seq, 3 is name, 4 is data
			{
				if(curr >= names.length)	//if array full
		           	{names = resizeStringArray(names,2*names.length,curr);}		//double array size
			        names[curr] = check;						//grab name
			}
			else if(set == 4)	//if finish entry
			{
		        	set = 0;	//reset state
				curr++;	//mark another read done
			}
		}
		seqFileIn.close();
		return resizeStringArray(names,curr,curr);	//minimize array size
	}

	/**	Copy array to new array of desired size
	 * 
	 * @param string current array
	 * @param max new array length
	 * @param actual current array length
	 * 	Returns new array of desired size containing same elements
	 */
	private static String[] resizeStringArray(String[] string,int max,int actual)
	{
		String[]tempArray = new String[max];	//larger array
		for(int i = 0;i < actual;i++)	//copy old array
		{tempArray[i] = string[i];}
		return tempArray;
	}

	/**
	 * Collects seqs that match names gathered earlier
	 * If both pairs did not map associates paired read with the one that did
	 * 
	 * Input file must be shuffled
	 * 
	 * @param srcFileP paired end shuffled file used as input for Bowtie run
	 * @param names mapped sequence name
	 * @param seqs mapped sequence
	 * @param values mapped sequence quality scores
	 * @param pairNames mapped sequence pair name
	 * @param pairSeqs mapped sequence pair sequence
	 * @param pairValues mapped sequence pair value
	 * operates on filling arrays of names, sequences, and values plus pairs that matches where need be
	 */
	private static void getSeqs(File srcFileP, String[] names, String[] seqs, String[] values, String[] pairNames, String[] pairSeqs, String[] pairValues)throws FileNotFoundException
	{
		Scanner srcFileIn = new Scanner(srcFileP);	//file reader
         	System.out.print("Searching for read sequences.\r\n");
		int numFound = 0;	//Progress counter
		String check = "", prev = "", prev2 = "", prev3 = "", prev4 = "";	//temp variables
		while(srcFileIn.hasNext() && numFound < names.length)	//look for seqs, until find all mapped reads
		{
	        	prev4 = prev3;
		        prev3 = prev2;
		        prev2 = prev;
		        prev = check;
		        check = srcFileIn.nextLine();	//read file, storing previous lines
		        if(check.contains("@"))	//only read work from lines that start an entry
		        {
		        	if(names[numFound].equals(check))	//if at line with name compare name at the numfound-th position
	        		{ //since Bowtie maintains read order can search in order
	        			if(numFound > 0 && check.substring(0, check.length()-1).equals(names[numFound-1].substring(0, names[numFound-1].length()-1)) || numFound < names.length-1 && check.substring(0, check.length()-1).equals(names[numFound+1].substring(0, names[numFound+1].length()-1)))		//look to see if pair was matched
	    				{pairNames[numFound] = "pair mapped";}	//mark if pair mapped or not
					else{pairNames[numFound] = "pair not mapped";}
	        			if(check.charAt(check.length()-1) == '1')	//if this is the first of the two paired reads
	        			{
	        				seqs[numFound] = srcFileIn.nextLine();	//grab seq
		        			srcFileIn.nextLine();	//burn quality ID
		        			values[numFound] = srcFileIn.nextLine(); //grab quality data
	        				if(pairNames[numFound].equals("pair not mapped"))	//if pair not mapped
		        			{
							pairNames[numFound] = srcFileIn.nextLine();	//grab pair name
							pairSeqs[numFound] = srcFileIn.nextLine(); //grab pair seq
			        			srcFileIn.nextLine(); //burn pair quality ID
		        				pairValues[numFound] = srcFileIn.nextLine();	//grab pair value
						}
		        		}
	        			else if(check.charAt(check.length()-1) == '2')	//if the second of two paired reads
	        			{
	        				if(pairNames[numFound].equals("pair not mapped"))	//if pair not mapped
	        				{
							pairNames[numFound] = prev4;	//grab pair name
							pairSeqs[numFound] = prev3; //grab seq
			        			pairValues[numFound] = prev; //grab pair name
		        			}
		        			seqs[numFound] = srcFileIn.nextLine();	//grab seq
		        			srcFileIn.nextLine(); //burn quality ID
		        			values[numFound] = srcFileIn.nextLine();		//grab quality data
						if(numFound < names.length-1 && check.substring(0, check.length()-1).equals(names[numFound+1].substring(0, names[numFound+1].length()-1)))	//if first pair read mapped after second.  Needed as source file would have already passed
		        			{
		        				seqs[numFound+1] = prev3; //grab seq
			        			values[numFound+1] = prev; //grab value
			        			pairNames[numFound+1] = "pair mapped"; //note that pair was mapped 
				        		numFound++;	//increment counter
				        		System.out.print("I've found "+numFound+"/"+names.length+" read sequences\r\n");
		        			}				
		        		}
		        		numFound++;	//increment counter
		        		System.out.print("I've found "+numFound+"/"+names.length+" read sequences\r\n");
		        	}      	
			}
		}
	    	srcFileIn.close();
	}
}
